# Supplementary material for: Diversity, Methane Oxidation Activity, and Metabolic Potential of Microbial Communities in Terrestrial Mud Volcanos of the Taman Peninsula
Source: Microorganisms. 2024 Jul 1;12(7):1349. doi: 10.3390/microorganisms12071349 (PMC11279179; doi:10.3390/microorganisms12071349)
Supplement: Supplementary file 1 [file microorganisms-12-01349-s001.zip]

Archive with 4 entries (4 files):
- Supplementary Figure S1_ANME tree.pdf
- Supplementary Table S1_functional genes.xlsx
- Supplementary Table S2_qPCR.xlsx
- Supplementary Table S3_alpha_diversity.xlsx
