# Supplementary material for: Diversity, Methane Oxidation Activity, and Metabolic Potential of Microbial Communities in Terrestrial Mud Volcanos of the Taman Peninsula
Source: Microorganisms. 2024 Jul 1;12(7):1349. doi: 10.3390/microorganisms12071349 (PMC11279179; doi:10.3390/microorganisms12071349)
Supplement: Supplementary file 1 [file microorganisms-12-01349-s001.zip › Supplementary Table S2_qPCR.xlsx]

## Sheet: Лист1
Sample	16S rRNA gene copies calculated per 1 ml	Standard deviation (%)
C01	169000000	16.4
C02	117000	2.4
C03	829000000	5.5
C04	552000000	9.4
C05	2870000000	12.3
C10	360000	5.3
C11	3120000	18.2
C12	126000000	12.8
C13	594000000	1.3
C14	1730000000	9.9
C16	55600000	10.6
C17	17100000	6.1
C19	440000000	7.3
C20	4650000000	15.5
C23	818000	11.2
C24	380000	8.1
