# Supplementary material for: Diversity, Methane Oxidation Activity, and Metabolic Potential of Microbial Communities in Terrestrial Mud Volcanos of the Taman Peninsula
Source: Microorganisms. 2024 Jul 1;12(7):1349. doi: 10.3390/microorganisms12071349 (PMC11279179; doi:10.3390/microorganisms12071349)
Supplement: Supplementary file 1 [file microorganisms-12-01349-s001.zip › Supplementary Table S3_alpha_diversity.xlsx]

## Sheet: alpha-diversity
Sample	Chao1 Richness	Shannon Index
C01	92	3.57473
C02	101	3.42827
C03	98	3.85724
C04	59	2.99354
C05	92	3.82186
C10	41	2.25118
C11	67	2.61385
C12	121	4.15423
C13	142	4.27861
C14	60	2.58862
C16	112	3.94922
C19	61	3.24802
C20	60	3.40582
C21	63	2.78368
C23	93	3.74545
C24	104	3.6674
